# Supplementary material for: All metrics are equal, but some metrics are more equal than others: A systematic search and review on the use of the term ‘metric’
Source: PLoS One. 2018 Mar 6;13(3):e0193861. doi: 10.1371/journal.pone.0193861 (PMC5839589; doi:10.1371/journal.pone.0193861)
Supplement: S7 Appendix — (XLSX) [file pone.0193861.s007.xlsx]

## Sheet: Noun
METRIC as a noun
Pre	Term	Post
	metric	corresponding to Spearman's rho
	metric	of health status
	metric	of infit and outfit statistics
	metric	of the ability
	metric	of the estimated parameters
	metric	of the estimates
	metric	of the item parameters
	metric	of the items
	metric	of the latent variable
	metric	of the legacy instrument
	metric	of the observed score scale
	metric	of the original measures
	metric	of the scale
	metric	of the scale item
	metric	of the traditional scales
	metric	on a continuous scale
	metric's	range
3PL	metric
ability	metric
absolute	metric
additive	metric
adjust to the	metric
ambiguous	metric
anchor	metric
anchor the	metric
arbitrary	metric
AUC	metric
base	metric
be on the	metric	of the old form
better/good/more appropriate/strongest possible	metric
calibrate the IRT scores into the	metric	of the traditional scales
calibrated	metric
calibration	metric
[…] can depend on the	metric	used for the analysis (e.g., scale scores, standardized scores)
cardinal	metric
centile	metric
chi squared	metric
Cohen's d/effect size	metric
commensurate	metric
common	metric
common	metric	with interval properties
common interval/mathematical/ measurement/reporting/shared	metric
common items on two different	metrics
comparable / interchangeable	metrics
compare the	metric
complexity	metric
compress the	metric
construct specific	metrics	, such as the volt, the meter, degrees Celsius, etc
continuous	metric
conventional	metric
convert to another	metric
correct	metric
correlational	metric
create/define/develop/generate a	metric
CTT-ordinal-based	metric
determine the	metric	of the scale
DIF	metric
different	metric
different	metrics
difficulty	metric
distance	metric
equal	metric
equal-interval	metric
equate for the units of	metrics
equate the	metric
equated	metric
Equating the two	metrics	placed the item parameter estimates from both samples on the same scale
establish/set the	metric
Euclidian	metric
existing	metric
explicit	metric
fit	metrics	[TLI, CFI]
fix the	metric
from one	metric	to another
GDP	metric
generalizable	metric
health	metric
identical	metrics
identify the	metric
Item difficulties (average thresholds) were set at zero in order to identify scale	metrics
improve the	metric
indeterminacy to the IRT	metric
initial	metric
international	metric
interval	metric
interval level/logit/scale	metric
IRT	metric
IRT based/score	metric
item bank	metric
item parameter	metric
justifiable	metric
latent	metric
latent trait	metric
linear	metric
linear transformation of this	metric
link group	metrics
link the	metric
linking	metrics
linking of	metrics
logistic/logit/logit score/log-odds	metric
make a	metric	non arbitrary
mathematical	metric
meaningful	metric
measurement	metric
measurement model based	metric
Minkowski power	metric
model-based	metric
multiplicative	metric
natural	metric
neuro QOL	metric
non-	metric
nonlinear	metric
normal	metric
normalized	metric
observed score	metric
optimal	metric
ordinal	metric
ordinal	metric	into an interval metric
ordinal level	metric
ordinal scores into an interval	metric
original	metric
own	metric
parameter	metric
PE (physical education)	metric
percentile	metric
place the	metric	of the latent variable on the scale of the PROMIS sample
place the	metrics	on the same scale
plausible	metric
preferred	metric
probability	metric
probit	metric
PROMIS	metric
PROMIS depression/general population/T score	metric
properties of the	metric
quantitative	metric
quasi-interval	metric
Rasch	metric
Rasch calibrated / driven scoring	metric
ratio scaled	metric
raw/raw score/raw-score interval	metric
RC (relational complexity)	metric
reference	metric
reference group/standard	metric
referenced	metric
relative	metric
relative to the	metric	of the anchor items
reliable	metric
reported	metric
reported for the common	metric
reported in the theta/PROMIS/T-score/normal/standardized	metric
reporting	metric
resulting	metric
same	metric
scale	metric
scale score/specific	metric
score	metric
scoring	metric
sensible	metric
shared	metric
shrinkage	metric
single	metric
standard	metric
standard normal	metric
standardized	metric
strong	metric
summary score	metric
summed score	metric
superior	metric
T/T-score	metric
target	metric
test	metric
the	metric	has some power to discriminate complexity in a range of contexts
the	metric	refers to an individual year
the	metric	should be applicable in different context domains
the	metric	should be predictive of performance on other tasks
the	metric	should be sensitive to age-related changes
theta	metric
This ensures that the	metric	for the latent traits is well defined and the results related to all tests (item parameters) and groups (latent traits and population parameters) lie on the same scale.
time	metric
TIMSS	metric
total score	metric
trait scores on the two	metrics
transform raw ordinal scores into an interval	metric
transform to the same	metric
transformation of one	metric	to another
true	metric
true score	metric
T-score	metric
underlying	metric
unidimensional	metric
unified	metric
uniform	metric
unifying	metric
unit of a	metric
universal	metric
useful	metric
validate a	metric
weakened interval	metric
well established	metric
width of the	metric
without affecting the	metric	of the IRT scale
WM (word maturity)	metric
z/z-score	metric

## Sheet: Adjective_Adverb
METRIC as adjective/adverb
Pre	Term	Post
	metric	additivity
	metric	advantages
	metric	anchoring
	metric'	arbitrariness
	metric	assessment
	metrical	base
	metric	calibration
	metric	change
	metric	characteristics
	metric	consequences
	metric	continuum
	metric	conversion
	metric	covariates
	metric	defined by the FCIP
	metric	distance
	metric	distortion
	metric	equivalence
	metrically	equivalent for males and females
	metric	estimate
	metrically	good
	metric	index
	metric	information
	metric	interval scale
	metric	invariance
	metric	language
	metric	level
	metric	logit scale
	metric	meanings
	metric	measurement continuum
	metric	measurement scale
	metric	measurements
	metric	measures
	metric	nonequivalence
	metric	parameter estimates
	metric	parameters
	metric	point of view
	metric	position. […] As such, a position must always be considered in terms of its distance from other objects on the scale and the range of error or "play" that defines the likelihood or plausibility of its position in any given context.
	metric	properties
	metric	quality
	metric'	relativeness
	metric	representation of the trait
	metric	ruler
	metric	scale
	metric	scale properties
	metric	scale units
	metric	score
	metrically	sound
	metric	space
	metric	structure
	metric	system
	metric	unit
	metric	validity
	metric	value
	metric	variables
	metric	violations of item and scale
[…] are required to obtain ordered-	metric	scales for respondents and items that place in-between ordinal and interval metrics.
better/equal/good/ideal/optimal/poor/superior	metric	properties
non	metric	properties of ordered categorical data
conjoint	metric	space
continuous	metric	variables
fix the	metric	scale
intuitive	metric	scale/score
measurement at the	metric	level
measurements are	metric
ordered	metric	scale
Our merely assuming that measurements are	metric metrically	, treating as if they were […], or somehow forcing them to be expressed by employing, for example, additive conjoint measurement […] or item response theory […] completely ignores the definitional aspect […] of the validity of the scale properties of the dimensions on which the measurements are supposed to represent gradations.
partial	metric	invariance
quasi-	metric	scale
[…] the order of all item difficulties and individual abilities remains the same across all locations of the scale θ. This preservation of	metric	properties across the scale is of utmost importance for the scale anchoring procedures used in this study.
the Rasch model converts ordinal data to	metric	scale
the scale is	metric
transformation of raw scores to	metric	scores
Types of variables used in scales: ordinal, nominal,	metric
uniformly	metric	spaces
well-defined labor quality attributes with	metric	properties (i.e., with well-defined unit of measure and zero).

## Sheet: Synonyms_Definitions
Synonyms and definitions of METRIC
Pre	Term	Post
	Metric	: The underlying value that is used to understand the score and how it is scaled so that meaning can be derived from a score. For the SCI-QOL, the reported metric is a 'T Metric' with an average of 50 and standard deviation unit of 10. For PROMIS, the metric reflects the general population average. For SCI-QOL, the metric reflects either general population (when anchored to a PROMIS or Neuro-QOL …
	metrics	(i.e., scales for continuous quantities in well-defined units)
	metric	or interval scale
	metric	or scale
	metric	(scale)
a scale can be: […] (3) a system of units and numbers that define a mathematical	metric	(e.g., feet and inches are units of the imperial scale; centimeters and meters are units of the metric scale).
continuum or	metric
continuous (	metric	)
informative (i.e.	metric	)
measure or	metric
place on a	metric	having a mean of zero and a standard deviation of one
providing	metric	or interval data
ratio scaled (	metric	)
some	metrics	are inherently numerical (e.g., dynamic range and SINR) and others can be treated as categorical (e.g., mobility and trajectory awareness, distributed or centralized decision making).
Systolic and diastolic blood pressures are measured in mmHg. This scale, or	metric
